# Supplementary material for: Synthesis and Characterization of a Copper Complex Supported by a Z‑type SbV Ligand: XPS and DFT Study of Electronic Structure
Source: Organometallics. 2026 Feb 5;45(4):438–48. doi: 10.1021/acs.organomet.5c00420 (PMC12933881; doi:10.1021/acs.organomet.5c00420)
Supplement: Supplementary file 2 [file om5c00420_si_002.xyz]

49
1
Sb       3.366716243      9.657269684      6.295509440
N        2.803201201      8.114525594      8.893448628
N        1.267684090     10.695726747      4.283350311
N        4.174166301      6.415747454      5.694231420
C        2.853950204      7.628532542     10.115023721
H        3.606444258      8.055308596     10.788983759
C        1.994556143      6.601443477     10.585557759
H        2.091197149      6.240004462     11.611029817
C        1.047375076      6.086349433      9.727530717
H        0.361443026      5.298847378     10.051075719
C        0.960380071      6.585306481      8.400444613
C        0.017030001      6.119016445      7.445734559
H       -0.688568051      5.336030388      7.734621574
C       -0.000399000      6.655681499      6.174409449
H       -0.728430052      6.299008466      5.441402384
C        0.926879066      7.662015545      5.797348434
H        0.901495063      8.045024565      4.775848342
C        1.866118136      8.131108580      6.693352463
C        1.883422137      7.614202528      8.019530552
C        0.226988017     11.270750801      3.719686268
H       -0.492111035     11.760328870      4.387130314
C        0.001508000     11.282719838      2.318283167
H       -0.884868066     11.776311822      1.915611137
C        0.918045066     10.666124783      1.494844108
H        0.783372054     10.653400769      0.409978029
C        2.056184147     10.035239720      2.064526150
C        3.053304222      9.373234695      1.298628095
H        2.953407210      9.342232687      0.210777015
C        4.127828297      8.779570636      1.928475140
H        4.894144350      8.271119620      1.338073094
C        4.249957305      8.814701656      3.342709238
H        5.108997367      8.328626581      3.809256275
C        3.300012239      9.443825670      4.125158297
C        2.189661160     10.073860716      3.491498249
C        4.244438304      5.130988370      5.426080375
H        3.361814241      4.675040336      4.959845357
C        5.381484385      4.328092310      5.701353405
H        5.373122379      3.264721233      5.454427394
C        6.480691473      4.926794353      6.274887455
H        7.384373546      4.353849315      6.499507481
C        6.443295469      6.313726473      6.580258448
C        7.543444545      6.998309480      7.164106533
H        8.455938584      6.439905454      7.388330522
C        7.451478513      8.345017582      7.438490546
H        8.295931577      8.875415643      7.885163558
C        6.254298439      9.051407666      7.152196499
H        6.208639438     10.116101708      7.401687538
C        5.155223370      8.429602597      6.584050479
C        5.237846376      7.035120531      6.275486431
61
2
Sb       3.321977238      9.184568665      6.381324474
Cl       0.007932001     12.484853911      8.407527597
Cl       1.371466099     14.218812020     10.697357777
Cl       4.472503321     13.911784015     11.244875833
Cl       6.173659446     11.885667835      9.477018683
O        1.984215142     10.793130762      6.921810505
O        4.556274329     10.596520777      7.331788515
N        2.762054198      8.709570646      9.048103642
N        1.365262099      9.051051636      3.891771280
N        3.867431281      6.701328487      4.844054347
C        2.845605205      8.791427646     10.359267755
H        3.611157258      9.459843706     10.767054760
C        1.989593144      8.059248585     11.223446800
H        2.099455151      8.165494571     12.303796868
C        1.032192075      7.225202533     10.681063774
H        0.361508026      6.649206486     11.323535809
C        0.916189067      7.117468501      9.268761665
C       -0.020693001      6.301693458      8.575801623
H       -0.722579050      5.692925411      9.150421651
C       -0.041191003      6.281017445      7.194001502
H       -0.764136054      5.649217381      6.672909499
C        0.860203061      7.071386529      6.426645436
H        0.830298059      7.051839516      5.337734392
C        1.768619128      7.868574592      7.079367528
C        1.819395130      7.901370564      8.493564621
C        0.386678028      8.859575622      3.032110218
H       -0.499685036      8.330643593      3.401277243
C        0.431364031      9.296877646      1.682727120
H       -0.415700030      9.103380651      1.022452076
C        1.553053113      9.960963713      1.236763088
H        1.628165119     10.314225723      0.205314015
C        2.629801188     10.190725754      2.134393152
C        3.826208278     10.869187768      1.773498126
H        3.935739284     11.238053786      0.750916053
C        4.829746347     11.060238800      2.700358195
H        5.745237440     11.584739815      2.418690174
C        4.685240338     10.581209774      4.028902288
H        5.486662385     10.747370795      4.752221340
C        3.535841254      9.914980697      4.399088318
C        2.481002176      9.705974681      3.473377251
C        3.772448272      5.690086428      4.007227289
H        2.903217209      5.678108395      3.340017240
C        4.730369341      4.643941335      3.941338281
H        4.594631329      3.832494274      3.224261230
C        5.817754408      4.676289337      4.789132342
H        6.574607470      3.888074279      4.765057344
C        5.954755434      5.752800388      5.706083403
C        7.030267499      5.898149450      6.624945455
H        7.814984548      5.137985369      6.646376499
C        7.081587532      6.985724481      7.474788559
H        7.913491580      7.089677488      8.175271597
C        6.065771424      7.979786589      7.453325554
H        6.122954423      8.839996646      8.122435577
C        5.010442359      7.860251587      6.574329493
C        4.934131354      6.753340472      5.689634405
C        2.487631180     11.558079813      7.868840557
C        1.726396123     12.401319896      8.689218648
C        2.334554166     13.143906921      9.722318691
C        3.709619269     13.014956956      9.961643706
C        4.477608321     12.143914853      9.160877664
C        3.891203283     11.448095825      8.101847565
70
3
Sb       2.575822188      8.586878626      5.507211396
Cu       2.343545168     11.066901776      4.576157328
Cl       3.943981284      9.298381673     10.422274774
Cl       3.536752254      6.634411484     12.103699869
Cl       2.600878185      3.991759290     10.638162740
Cl       2.081956148      4.056729291      7.498408545
S        0.744232052     13.671480975      3.573830259
F        2.101868151     15.621715147      2.409171175
F        0.056155004     15.418580088      1.721296124
F        1.563613110     14.004650018      1.070307077
O        3.434375248      8.910671654      7.506251534
O        2.666757191      6.679134476      6.276676445
O        2.095120152     13.041613942      3.841885275
O        0.320813023     14.622153035      4.611542331
O       -0.256217018     12.712459926      3.081248221
N        1.362757096     11.428201830      6.323417454
N        1.919945136      9.992321699      2.784271202
N        4.432898320     11.135501775      4.401494317
C        1.274336091     12.681653925      6.744979472
H        1.930709141     13.407738981      6.267562425
C        0.345767025     13.094428954      7.724619542
H        0.316503023     14.144165007      8.017153593
C       -0.523948038     12.169498879      8.257878599
H       -1.276717093     12.461714895      8.993535625
C       -0.433528031     10.811511787      7.854997544
C       -1.268316092      9.781193682      8.369430592
H       -2.042602146     10.045848718      9.092598664
C       -1.094706080      8.472756631      7.971580584
H       -1.736498127      7.685275531      8.371597626
C       -0.055404004      8.127778574      7.067284506
H        0.112384008      7.078924501      6.813894489
C        0.748820056      9.117034641      6.543286474
C        0.565704042     10.471581763      6.892492498
C        1.863032133     10.804227768      1.738625123
H        2.149469153     11.838690866      1.912162140
C        1.445586104     10.391974772      0.455423033
H        1.413133103     11.124924792     -0.351401025
C        1.074684077      9.080554643      0.263312019
H        0.729524052      8.726372606     -0.710955053
C        1.155749084      8.169643585      1.347646095
C        0.823957060      6.792972514      1.223712091
H        0.470603034      6.424966463      0.257903019
C        0.955858067      5.940501410      2.298726168
H        0.702747048      4.883107353      2.196592159
C        1.437842103      6.425169455      3.541432255
H        1.569981113      5.737926432      4.378889315
C        1.755962129      7.761040536      3.696357267
C        1.606288117      8.665050647      2.613569189
C        4.981345357     12.283272887      4.035198291
H        4.309983309     13.143845960      3.987050284
C        6.346363479     12.408657891      3.693718265
H        6.738377509     13.383793975      3.402303243
C        7.146033489     11.288551795      3.725530269
H        8.203470606     11.341599803      3.456300246
C        6.590829451     10.040877733      4.112125296
C        7.354312521      8.843778622      4.163634298
H        8.411256603      8.883666628      3.891675282
C        6.770383472      7.657695553      4.551533329
H        7.357490548      6.737946494      4.589436332
C        5.401249367      7.622039538      4.918459351
H        4.956637357      6.679626505      5.245578380
C        4.639489335      8.771695632      4.872297352
C        5.201201375     10.006160742      4.462874322
C        3.280953237      7.838036567      8.250773601
C        3.467936251      7.814468547      9.643967702
C        3.272296236      6.631525457     10.383395751
C        2.859680204      5.457502390      9.736964677
C        2.645958192      5.472899385      8.343129583
C        2.869144205      6.634779474      7.605022573
C        1.142939084     14.748936072      2.100868149
67
5
Cu       8.467910584     11.422524816      6.465404442
N        8.914594656     11.980412841      4.545558325
N        6.393656473     11.230758813      5.534374382
N        8.170685588      9.401696652      6.698846487
N        7.435559539     12.691819896      7.689973566
C        8.875324625      7.082615512      6.979847491
C        9.155202661      8.486132591      6.954343476
C       10.475997748      8.938366621      7.196509537
H       10.690521759     10.008061705      7.191142516
C        6.578733465      7.622440548      6.453280462
H        5.548060387      7.334945534      6.238956426
C        6.203664431     12.974761922      7.284523515
C       11.483116828      8.031997597      7.456588513
H       12.491247907      8.410633603      7.632795541
C        7.937730597     11.798167848      3.666875262
C        6.687874473     11.058369799      4.122494297
H        5.837328410     11.337329819      3.471920252
H        6.869817518      9.985805727      3.942189283
C       12.330523865     13.294472983      4.722657340
H       13.120897924     13.403026975      5.468762383
C       12.540474885     13.711057982      3.383073244
H       13.498554951     14.152293011      3.099458221
C        7.542142557      6.674588473      6.719803494
H        7.294133532      5.610438426      6.724533492
C        7.552451565     14.387301050     10.999382781
H        6.908622509     14.986044099     11.648012851
C       10.296473731     12.980874925      2.799904204
C       10.090248700     12.561737915      4.152028298
C        9.230110664     12.789147922      1.884112137
H        9.348419669     13.107369931      0.845563060
C       11.543245810     13.561490954      2.441055178
H       11.696485858     13.881213022      1.407564100
C        8.059337593     12.206194887      2.314642168
H        7.223130540     12.048342848      1.631348115
C        5.870682399     10.059077726      6.218451443
H        5.004168359      9.608929712      5.697600427
H        5.503445400     10.381569772      7.206987512
C        9.933726696      6.173547419      7.252028539
H        9.715866698      5.103043366      7.270338548
C        9.670005710     13.299855932     10.525249756
H       10.694724750     13.060889965     10.818904764
C        5.309820398     13.738029988      8.075942593
H        4.302743307     13.935371985      7.704771532
C       11.211142794      6.640089503      7.486019553
H       12.020249887      5.936182424      7.693571548
C        7.037991529     13.934442009      9.753757694
C        6.931554511      8.994700662      6.454372472
C        5.724317422     14.216751033      9.299250688
H        5.052109363     14.807174040      9.926406692
C        9.196553683     12.840114941      9.314223653
H        9.840148684     12.250256884      8.661724609
C       11.126839778     12.736024929      5.101673369
H       10.967926792     12.411534869      6.131594459
C        7.877092547     13.148125945      8.902766645
C        8.843247646     14.077176988     11.376622817
H        9.233496658     14.431672033     12.333188907
C        5.786533427     12.498713910      5.901707426
H        4.681854339     12.481434897      5.834339405
H        6.129188448     13.257978962      5.178825374
S       13.227354945     11.612591843      7.923925580
F       13.338676958     11.909445833     10.559754758
F       15.089244087     10.960607795      9.704156693
F       13.242253931      9.845582700      9.904265705
O       13.677066970     10.523931734      7.031631507
O       13.923053003     12.906115938      7.755511534
O       11.752271829     11.718225835      8.089399570
C       13.758612972     11.048382795      9.622366687
